# Supplementary material for: Netrin-1 as a Multitarget Barrier Stabilizer in the Peripheral Nerve after Injury
Source: Int J Mol Sci. 2021 Sep 18;22(18):10090. doi: 10.3390/ijms221810090 (PMC8466625; doi:10.3390/ijms221810090)
Supplement: Supplementary file 1 [file ijms-22-10090-s001.zip]

Archive with 1 entries (1 files):
- ijms-1355112-supplementary.pdf
